# Supplementary material for: Case Report: Clinical and Genetic Characteristics of Pearson Syndrome in a Chinese Boy and 139 Patients
Source: Front Genet. 2022 May 23;13:802402. doi: 10.3389/fgene.2022.802402 (PMC9168460; doi:10.3389/fgene.2022.802402)
Supplement: Supplementary file 1 [file Table1.XLS]

## Sheet: Sheet1
Patient ID	Author	published date	mtDNA deletion	Heteroplasmy(Tissure)	Birth history	Family history	Sex	onset age	Diagnosed age	Prognosis	symptoms at onset																		symptoms observed during the course														Remarks
											Anemia	Neutropenia / thrombocytopenia	Failure to thrive	Exocrine pancreatic dysfunction	Vomiting, diarrhea and feeding difficulty	Hypotonia	Metabolic acidosis	Hyperlactic acidemia	Hypoglycemia	Electrolyte disorders	Infection	Apnea	Diabetes mellitus	Heart disorders	Renal disorders	Hearing	Central nervous system involvement	Skin disorders	failure to thrive	Recurrent infections	Bone marrow failure	Metabolic disorders	Hancreatic exocrine insufficiency	Gastrointestinal symptoms	Renal disorders	Diabetes mellitus	Endocrine systems including thyroud disorders/GH-IGF-1 axis/adrenal diseases	Heart disorders	eye/ vision	Hearing	Muscle	central nervous system
1	Giese A	2007	4503bp（11068-15571）	NA	At 37 weeks of gestation, decreased fetal movements and abnormal findings in the cardiotocography were noted	his paternal uncle died of sudden infant death syndrome	male	2 weeks	5weeks	died at 11weeks	1	1	0	1	0	0	0	0	0	0	0	0	0	0	0	0	0	0	0	0	1	1	1	1	0	0	0	0	0	0	0	0
2	Gibson KM	1992	5kb	NA	normal pregnancy	no special record	femal	9 months	17months	died at 2 years	1	1	1	0	0	0	1	0	0	0	1	0	0	0	0	0	0	0	1	1	1	0	0	1	0	0	0	0	0	0	0	0	Jakobs C， 1991
3			5kb	NA	normal pregnancy	no special record	female	5 months	NA	NA	1	1	1	0	1	0	1	0	0	0	0	0	0	0	0	0	0	0	1	1	1	0	0	1	0	0	0	0	0	0	0	0
4			5kb	NA	NA	no special record	female	<12months	3years	died at 3.5 years	1	1	1	1	1	0	1	0	0	0	1	0	0	0	0	0	0	0	1	0	1	1	1	1	1	0	0	1	0	0	0	0
5			5.9kb（9995-15897）	NA	normal pregnancy	a nonprogressive tremor in his mother and ma ternal grandmother	femal	1month	NA	alive at 10 years	1	1	0	1	1	0	0	0	0	0	0	0	0	0	0	0	0	0	1	0	1	1	1	0	0	0	0	0	1	0	0	1
6	Lichter-Konecki U	1992	4.977kb	NA	NA	no special record	female	1 week	42months	alive at 3years and 7months	1	0	0	0	0	0	0	0	0	0	0	0	0	0	0	0	0	0	1	1	1	1	1	1	1	0	0	1	0	0	1	0
7	Gurgey A	1996	3.5KB	57%(blood)	normal pregnancy	no special record	femal	2days	41days	diede at 41days	0	0	0	0	1	0	0	0	0	0	0	0	0	0	0	0	0	0	0	0	1	1	1	1	1	0	1	1	0	0	0	0
8	Lohi O	2005	5.066kb（10373-15438）	80%(blood)	at term by Caesarean section because of monitored decline in heart rate.	no special record	femal	at birth	3.5months	alive at 9 months	1	0	0	0	0	0	0	0	0	0	0	1	0	0	0	0	0	0	1	0	1	1	1	1	0	0	0	0	0	0	0	1
9	Kapsa R	1994	2.461kb（10368-12828），GCC repeat（10365-10367 and 12826-12828)	more than 50%(blood)	NA	NA	femal	7months	NA	alive at 3years and 4 months	1	0	0	0	0	0	0	0	0	0	0	0	0	0	0	0	0	0	0	0	1	1	1	0	1	0	0	0	0	0	0	0
10	Ayed IB	2011	4.977 kb（8483-13459），5.03kb(8131-13160) and 5.234kb（8051-13284)	NA	normal pregnancy	no special record	female	2 months	13months	died at 21months	1	1	0	0	0	0	0	0	0	0	0	0	0	0	0	0	0	0	0	0	1	1	0	0	0	1	0	0	0	0	0	0
11	Falcon CP	2017	4.923KB（11027-15950）	NA	NA	NA	femal	3months	NA	NS	1	0	0	1	0	0	0	0	0	0	0	0	0	0	0	0	0	0	0	0	1		1	1	0	0	0	0	0	0	0	0
12	Cursiefen C	1998	NA	NA	NA	NA	femal	7months	6years	NA	1	0	0	0	0	0	0	0	0	0	0	0	0	0	0	0	0	1	0	0	1	0	0	0	1	0	0	0	1	0	0	0
13	Crippa BL	2015	a large deletion of mtDNA	NA	NA	NA	female	9months	21months	died at 23 months	0	0	1	0	0	0	0	0	0	0	0	0	0	0	0	0	0	0	1	1	1	1	1	1	1	0	0	0	0	0	1	0
14			MT-DNA large deletion	NA	NA	NA	femal	6months	45months	alive at 4 years	0	0	1	0	0	0	0	0	0	0	0	0	0	0	0	0	0	0	1	1	1	1	1	1	1		0	0	0	0	1	1
15			4.6kb	60-70%(blood)	NA	NA	female	6months	11months	alive at 2.5 years	1	1	0	0	0	0	0	0	0	0	0	0	0	0	0	0	0	0	0	0	1	1	1	1	1	1	0	0	0	0	1	1
16			5kb	NA			female	6months	6months	alive at 2 years	1	1	0	0	1	0	0	0	0	0	0	0	0	0	0	0	0	1	0	0	1	1	1	1	0	0	0	0	0	0	0	0
17	Tadiotto E	2017	6kb	90%(blood)	normal pregnancy	no special record	female	3days	5months	alive at 30 months	1	1	0	0	1	0	0	0	0	0	0	0	0	0	0	0	0	0	1	1	1	1	1	1	1	1	0	0	0	0	0	1
18	Köklü S	2010	NA	NA	NA	One of her brothers died because of the chronic diarrhea at 6 months of age. Her other brother was 11-year old and he also had been diagnosed with PS before 3 years. He had also complaints of fatigue and diarrhea. Her sister was healthy	female	3years	21years	alive at 21 years	1	0	0	1	1	0	0	0	0	0	0	0	0	0	0	0	0	0	0	0	1	0	1	1	0	0	0	0	0	0	0	0
19	Lacbawan F	2000	4.42kb（10560-14980）	21%(blood)	NA	NA	female	infant	8years	NA	1	1	0	0	0	0	0	0	0	0	0	1	0	0	0	0	0	0	1	1	1	1	0	1	0	0	0	0	0	1	1	1
20	Muraki K	2001	13.4kb repeat	NA	normal pregnancy	sister was normal	male	neonate	6years	died at 6 years	1	0	0	0	0	0	0	0	0	0	0	0	0	0	0	0	0	0	0	1	1	1	0	1	0	0	0	0	1	0	0	0	Sano,1993 and Muraki,1997
21	Tumino M	2011	3.289k（6635-9924）	50%(blood)	NA	NA	male	9months	6years	died at 8 years	1	0	0	0	0	0	1	0	0	0	0	0	0	0	0	0	0	0	1	1	1	1	0	1	1	0	1	0	1	0	0	0	Farruggia P,2016
22	Tumino M		5.0kb（9447-15395）	NA	NA	NA	female	4months	4months	died at 8.5 years	1	0	0	0	0	0	0	0	0	0	0	0	0	0	0	0	0	0	0	1	1	1	0	1	0	1	0	0	0	0	0	1
23	Tumino M		5.1kb（8400-13500）	NA	normal pregnancy	NA	male	1month	1months	died at 4 months	1	0	0	0	0	0	0	0	0	0	0	0	0	0	0	0	0	0	1	0	1	1	0	1	0	1	0	1	0	0	0	1
24	Tumino M		4.939kb（10049-15088）	50%(blood)	normal pregnancy	NA	male	4months	6months	died at 6 months	1	1	0	0	0	0	0	0	0	0	0	0	0	0	0	0	0	0	0	1	1	1	0	0	0	0	0	1	1	0	0	1	Hiebert RM,2016
25	Kalomoira KA	2007	HFE gene C282Y het mutation	NA	NA	NA	female	at birth	at birth	NA	1	0	0	1	1	0	0	0	0	0	0	0	0	0	0	0	0	0	0	1	1	1	1	1	1	0	0	0	0	0	0	0
26	Rahma S	2000	large-scale MT DNA rearrangement	NA	fetal distress at full term	NA	female	neonate	6weeks	alive at 8 years	1	0	0	0	0	0	0	0	0	0	0	0	0	0	0	0	0	0	1	0	1	1	1	1	1	1	0	1	0	0	0	1
27	Knerr I	2003	4.236kb（10371-14607）	NA	normal pregnancy	brother normal	male	5months	7months	died at 1 years	1	1	0	0	1	0	0	0	0	0	0	0	0	0	0	0	0	0	0	0	1	1	0	1	0	0	0	0	0	0	0	0
28	Shanske S	2002	5.355kb（10004–15359）	60%(muscle)	normal pregnancy	brother normal	male	4months	1years	died at 1 years	1	1	0	0	0	0	0	0	0	0	0	0	0	0	0	0	0	0	1	1	1	1	0	1	1	0	0	0	0	0	0	0
29	Santorelli FM	1996	3.605kb（8515-12120）	78%(blood)	NA	NA	male	7months	4years	died at 4 years	1	0	0	0	0	0	0	0	0	0	0	0	0	0	0	0	0	0	1	1	1	0	0	0	0	1	0	1	1	0	1	1	Blatt J 1994
30	Barrlocher KE	1992	4.978kb（8469-13477）	NA	normal pregnancy G5	no special record	male	at birth	7years and 2months	NA	1	0	0	0	0	0	0	0	0	0	0	0	0	0	0	0	0	0	1	1	1	1	1	0	0	1	0	1	1	0	0	1
31	Joonhong P	2015	5.712kb（8011-13722）	NA	normal pregnancy	no special record	female	4months	23months	alive at 23 months	1	0	0	0	0	0	0	0	0	0	0	0	0	0	0	0	0	0	0	0	1	1	0	0	0	0	0	0	0	0	0	0
32	McShane MA	1991	4.9kb（8482-13460）	63%(blood) and 95%(muscle)	normal pregnancy	no special record	male	8days	8years	NA	1	0	0	0	0	0	0	0	0	0	0	0	0	0	0	0	0	0	1	1	1	0	1	1	1	0	0	0	1	0	1	1
33	Ribes A	1993	15kb	80%(blood)	NA	NA	male	16months	3years	alive at 3 years	1	1	0	0	0	0	0	0	0	0	0	0	0	0	0	0	0	0			1	1	0	0	0	0	0	0	1	0	0	0
34	Williams TB	2012	4.976kb （8483–13459）	50%(blood)	normal pregnancy,G3	NA	female	at birth	2months	died at 2 years	1	0	0	0	0	0	0	0	0	0	0	0	0	0	0	0	0	0	1	1	1	1	1	1	1	1	0	0	1	0	0	1
35			5.182 kp(10901-16082)	NA	G2,normal pregnancy	NA	male	24months	43months	NA	1	0	0	0	0	0	0	0	0	0	0	0	0	0	0	0	0	0	1	1	1	1	0	1	1	0	1	1	0	0	0	0
36	Momont AC	2009	a large MT DNA deletion	NA	NA	NA	female	12month	12months	alive at 3 years and 9 months	1	0	0	0	0	0	0	0	0	0	0	0	0	0	0	0	0	0	0	1	1	0	1	0	1	0		1	1	0	0	0
37	Atale A	2009	3.5kb	NA	normal pregnancy	no special record	male	4months	27months	alive at 8 years	0	0	1	0	1	0	0	0	0	0	0	0	0	0	0	0	0	0	1	0	1	1	0	1	1	0	0	0	0	0	0	0
38			4.5kb	NA	NA	NA	male	4months	18months	alive at 7 years	1	0	0	0	0	0	0	0	0	0	0	0	0	0	0	0	0	0	1	0	1	1	1	0	1	0	0	0	0	0	0	1
39	Topaloglu R	2008	a large MT DNA deletion	NA	NA	NA	male	7months	7months	died at 7 months	1	0	0	0	1	0	0	0	0	0	0	0	0	0	0	0	0	1	0	1	1	1	0	1	1	0	0	0	0	0	0	0
40			4.977kb	NA	normal pregnancy	no special record	female	2months	4.5years	died at 4.5years	1	1	0	0	1	0	0	0	0	0	0	0	0	0	0	0	0	0	0	1	1	1	0	1	1	0	0	0	0	0	0	0
41	Gagne KE	2014	2309bp（12102-14411）	75%(blood)	normal pregnancy	NA	male	at birth	29months	died at 29 months	1	0	0	0	0	0	0	0	0	0	0	0	0	0	0	0	0	0	1	1	1	0	0	0	1	1	1	0	0	0	0	0
42			4403bp（11035-15438）	26%(blood)	NA	NA	NA	NA	NA	alive at 3 years	1	0	0	0	0	0	0	0	0	0	0	0	0	0	0	0	0	0	0	0	1	0	0	0	0	0	0	0	0	0	0	0
43			4419bp(10942-15361）	69%(blood)	full term, Placental abruption	NA	male	at birth	6years	alive at 7 years,KSS	1	0	0	0	0	0	0	0	0	0	0	0	0	0	0	0	0	0	1	1	1	1	1	1	1	0	0	0	1	0	1	0
44			4623bp（10059-14682）	75%(blood)	normal pregnancy	NA	male	at birth	25months	died at 25 months	1	1	0	0	0	0	0	0	0	0	0	0	0	0	0	0	0	0	1	1	1	1	1	0	0	0	0	1	0	0	0	0
45			4977bp（8470-13447)	NA	NA	NA	NA	NA	NA	alive at 9 years	1	0	0	0	0	0	0	0	0	0	0	0	0	0	0	0	0	0	0	0	1	0	0	0	0	0	0	0	0	0	0	0
46			4977bp（8470-13447)	74%(blood)	normal pregnancy	NA	male	at birth	11months	alive at 1 years	1	0	0	0	0	0	0	0	0	0	0	0	0	0	0	0	0	0	0	0	1	1	1	0	0	0	0	0	0	0	0	0
47			5149bp（10454-15603）	76%(blood)	NA	NA	female	3months	19months	died at 19 months	1	1	0	0	0	0	0	0	0	0	0	0	0	0	0	0	0	0	0	1	1	0	0	1	0	0	0	0	0	0	0	0
48			6956bp（8587-15543）	72%(blood)	NA	NA	female	at birth	4.5months	alive at 6 years	1	0	0	0	0	0	0	0	0	0	0	0	0	0	0	0	0	0	1	0	1	0	0	0	0	0	0	1	0	1	0	0
49	Farruggia P	2015	5Kb	NA	NA	NA	NA	NA	NA	died at 6.4years	NA	NA	NA	NA	NA	NA	NA	NA	NA	NA	NA	NA	NA	NA	NA	NA	NA	NA	1	1	1	1	1	1	0	1	0	0	1	0	0	1	4 cases reportey by Tumino M 2011
50			8,648–15,368	NA	NA	NA	NA	NA	NA	alive at 2.9 years	NA	NA	NA	NA	NA	NA	NA	NA	NA	NA	NA	NA	NA	NA	NA	NA	NA	NA	1	0	1	1	0		0	0	0	0	0	0	0	0
51			4Kb	NA	NA	NA	NA	NA	NA	alive at 3.7 years	NA	NA	NA	NA	NA	NA	NA	NA	NA	NA	NA	NA	NA	NA	NA	NA	NA	NA	0	0	1	1	0	1	0	0	0	0	1	0	0	0
52			5Kb	NA	NA	NA	NA	NA	NA	died at 5.7 years	NA	NA	NA	NA	NA	NA	NA	NA	NA	NA	NA	NA	NA	NA	NA	NA	NA	NA	1	1	1	1	1	1	0	0	0	1	0	0	0	1
53			4.977Kb(8,843–13,459)	NA	NA	NA	NA	NA	NA	alive at 6.6 years	NA	NA	NA	NA	NA	NA	NA	NA	NA	NA	NA	NA	NA	NA	NA	NA	NA	NA	1	1	1	0	0		0	0	0	0	5	0	0	1
54			7Kb	NA	NA	NA	NA	NA	NA	died at 10.4years	NA	NA	NA	NA	NA	NA	NA	NA	NA	NA	NA	NA	NA	NA	NA	NA	NA	NA	1	1	1	1	0	1	0	0	0	0	1	0	0	1
55			5Kb	NA	NA	NA	NA	NA	NA	died at 3.9 years	NA	NA	NA	NA	NA	NA	NA	NA	NA	NA	NA	NA	NA	NA	NA	NA	NA	NA	0	1	1	1	1	1	0	0	0	1	0	0	0	0
56	Rachael M	2016	a large MT DNA deletion	NA	NA	NA	male	5months	NA	alive at 2.5 years	1	1	0	0	0	0	0	0	0	0	0	0	0	0	0	0	0	0	0	1	1	0	0	0	0	0	0	0	0	0	0	0
57	Khasawneh R	2018	10760-15889	NA	normal pregnancy	no special record	male	3months	3months	died at 3 months	1	1	0	0	1	0	0	0	0	0	0	0	0	0	0	0	0	0	0	1	1	1	0	1	0	0	0	1	0	0	0	0
58	Xin-Yu Chen	2015	6126-12499	65%(blood)	the second full term child by caesarean section due to fetal stress. level ċ contamination of amniotic fluid, severe asphyxia and failure to thrive	no special record	male	neonate	13months	alive at 22 months	1	1	0	0	0	0	0	0	0	0	0	0	0	0	0	0	0	0	1	1	1	1	0	1	0	1	0	0	0	0	1	0
59	Binder V	2012	5960bp（9100-15061）	NA	normal pregnancy	One elder brother also showed anemia in the newborn period, but treatment was not needed and a bone marrow aspirate was not performed.	male	neonate	9months	alive at 9 months	1	0	0	0	0	0	0	0	0	0	0	0	0	0	0	0	0	0	0	0	1	0	0	0	0	0	0	0	0	0	0	0
60	Sato T	2015	5424bp（8578-14001）	NA	Oligohydramnios occurred in late pregnancy. born at term by cesarean section because of fetal distress.	A 1-year-old brother was healthy and developed normally	female	neotale	1.6 year	died at 3.9 years	1	0	0	0	0	0	0	0	0	0	0	0	0	0	0	0	0	0	1	1	1	1	1	1	1	1	0	0	0	0	1	1
61	Kasbekar SA	2013	4977bp（8470-13446）	NA	NA	NA	male	3months	6years	died at 12 years	1	0	0	0	0	0	0	0	0	0	0	0	0	0	0	0	0	0	1	0	1	0	1	0	0	0	0	1	1		1	0
62	Niaudet P	1994	4977bp（8482-13460)	20%(blood)	normal pregnancy,G3	normal	female	6months	15months	alive at 7 years and 8 months	0	0	1	0	1	0	0	0	0	0	0	0	0	0	0	0	0	0	1	0	1	1	1	1	1	0	1	0	1	0	0	0
63	Kleinle S	1997	7436bp（8468-16085）	NA	NA	NA	male	2days	3months	died at 3 months	1	0	0	0	1	0	0	0	0	0	0	0	0	0	0	0	0	0	0	0	1	1	0	1	0	0	0	0	0	0	0	0
64	de Vries DD	1992	6Kb	NA	NA	NA	female	NA	16months	died at 16 months	1	0	1	1	1	0	0	0	0	0	0	0	0	0	0	0	0	0	1	0	1	0	1	1	0	0	0	0	0	0	0	0
65	Toth T	1998	5355bp（8171-13506）	less wild type(blood)	NA	NA	male	NA	28months	died at 28 months	1	0	0	0	0	0	0	0	0	0	0	0	0	0	0	0	0	0	0	0	1	1	0	1	0	0	0	0	0	0	0	0
66	Akesson LS	2019	4.9KB（8480-13440）	almost 100%(blood)	born at 36 weeks’gestation a pregnancy complicated by unexplained intrauterine fetal growth restriction	NA	female	4days	18days	died at 11 weeks	1	0	0	0	0	0	0	0	0	0	0	0	0	0	0	0	0	0	0	0	1	1	0	1	1	0	0	1	0	0	0	0
67			5.1kb（8350-13450）	almost 100%(blood)	normal pregnancy	NA	male	4 hours after birth	15days	died at 16 weeks	1	0	0	0	0	0	0	0	0	0	0	0	1	0	0	0	0	0	0	1	1	1	0	0	0	0	0	0	0	0	0	0
68	Morel AS	2009	4.7kb	60%(blood and bone marrow)	full-term，presented intra uterine growth restriction	His mother had chronic hepatitis C， a 4-year-old sibling is healthy	male	at birth	19days	died at 18 months	1	0	0	0	1	0	0	0	0	0	0	0	0	0	0	0	0	0	1	1	1	1	1	0	0	0	0	1	0	0	0	1
69	Bernes SM	2	4977kb	45%(blood)	normal pregnancy	an older sister who also is healthy	male	13months	4years	alive at 4 years	1	0	0	0	0	0	0	0	0	0	0	0	0	0	0	0	0	0	0	1	1	0	0	1	0	0	0	0	0	0	0	0
70	Arzanian1 MT	2010	8.5kb	39.5%(blood)	normal pregnancy	no special record	female	4months	6months	alive at 6 months	0	0	0	0	0	0	0	0	0	0	0	0	0	0	0	0	0	0	0	1	1	1	0	1	0	0	0	0	1	0	0	1
71	Broomfield A	2014	4977bp（8473-13447)	80%(blood)	NA	NA	female	at birth	1.5months	died at 5 years and 3 months	1	0	0	0	0	0	0	0	0	0	0	0	0	0	0	0	0	0	1	0	1	0	0	1	1	1	1	1	0	0	0	0
72			2020bp（12102-14113）	85%(muscle)	NA	NA	male	at birth	2years and 2months	died at 7 years and 5 months	1	0	0	0	1	0	0	0	0	0	0	0	0	0	0	0	0	0	1	0	1	0	0	1	1	0	0	0	0	0	0	1
73			4977bp（8473-13447)	90%(muscle)	NA	NA	male	at birth	7years and 10months	alive at 8.5 years	1	0	0	0	0	0	0	0	0	0	0	0	0	0	0	0	0	0	1	0	1	0	1	0	1	0	0	0	0	0	0	1
74			5kb	NA	intra uterine growth restriction	NA	female	at birth	5months	died at 2 years and 6 months	1	0	0	0	0	0	0	0	0	0	0	1	0	0	0	0	0	0	1	0	1	0	1	0	1	0	0	0	0	0	0	0
75			4977bp（8473-13447)	90%(muscle)	NA	NA	female	at birth	1months	died at 4 months	1	1	0	0	0	0	0	0	0	0	0	0	0	0	0	0	0	0	1	0	1	0	0	1	1	1	1	0	0	0	0	0
76			6kp（7983-13983)	86%(blood)	NA	NA	male	at birth	4years and 8months	alive at 6 years	1	0	0	0	0	0	0	0	0	0	0	0	0	0	0	0	0	0	0	0	1	0	0	0	1	0	0	0	0	0	0	1
77			4977bp（8473-13447)	70%(blood)	NA	NA	female	at birth	2months	died at 14 months	1	0	0	0	0	0	0	0	0	0	0	0	0	0	0	0	0	0	1	0	1	0	0	1	1	1	1	0	0	0	0	0
78			2.7kb	NA	NA	NA	male	2months	13months	died at 2 years and 4 months	1	0	0	0	0	0	0	0	0	0	0	0	0	0	0	0	0	0	1	0	1	0	0	1	1	0	0	1	0	0	0	0
79			4977bp（8473-13447)	70%(blood)	NA	NA	female	5months	2years and 8months	died at 4 years and 5 months	1	0	0	0	0	0	0	0	0	0	0	0	0	0	0	0	0	0	0	0	1	0	1	1	1	0	0	1	0	0	0	0
80			>5kb	70%(blood)	NA	NA	male	16months	2years	alive at 6 years	1	0	0	0	0	0	0	0	0	0	0	0	0	0	0	0	0	0	0	0	1	0	0	1	1	0	1	0	0	0	0	0
81			4977bp（8473-13447)	80%(blood)	NA	NA	male	4months	5months	alive at 2 years and 5 months	1	0	1	0	0	0	0	0	0	0	0	0	0	0	0	0	0	0	1	0	1	0	1	0	1	0	0	0	0	0	0	0
82	Maguluri S	2007	NA	NA	NA	diabetes mellitus and breast cancer.	male	NA	6years	alive at 21 years	NA	NA	NA	NA	NA	NA	NA	NA	NA	NA	NA	NA	NA	NA	NA	NA	NA	NA	0	0	1	0	1	1	1	1	0	0	1	0	0	0
83	Superti-Furga A	1993	9238-15575	greatest in liver and kidney, intermediate in muscle, and smallest in cultured fibroblasts	full-term， fetal distress	no special record	female	at birth	19months	died at 19 months	1	0	0	0	0	1	0	0	0	0	0	0	0	0	0	0	0	0	1	0	1	1		1	1	1	0	0	0	0	0	0
84	Seneca S	1997	2.7 kb（13236-15925）	95%(blood)	normal pregnancy	older sister was healthy	male	5months	5years	alive at 5 years	1	0	0	0	1	0	1	0	0	0	0	1	0	0	0	0	0	0	1	0	1	1	1	1	0	0	0	0	0	0	0	0
85	Jennifer MS	2019	7850bp（6249-14098）	NA	NA	two sisters were healthy	female	NA	2years	alive at 7 years	NA	NA	NA	NA	NA	NA	NA	NA	NA	NA	NA	NA	NA	NA	NA	NA	NA	NA	1	0	1	0	1	0	1	1	0	1	1	0	1	0
86	Pronman L	2019	3.9kb	74%(blood)	normal pregnancy	two healthy older siblings	male	9months	9months	alive at 9 months	0	0	0	0	1	0	0	0	0	0	0	0	0	0	0	0	1	0	1	1	1	0	1	1	1	0	1	1		0	1	0
87	Reddy JM	2019	NA	NA	at term to a second degree consanguineous parentage by normal vaginal delivery with a birth weight of 3 kg,level B contamination of amniotic fluid	deaths of three previous siblings, involving both sexes, with only one surviving healthy girl child. All three babies died between 20 to 30 days of life, following brief episodes of excessive cry and poor feeding, even before medical help could be sought.	male	1month	3months	alive at 3 months	1	0	0	0	0	0	0	0	0	0	0	0	0	0	0	0	0	0	0	0	1	1	0	1	0	1	0	0	0	0	1	0
88	Jacobobs LJ	2004	3.4kb（6097-9541)	74%(blood),64%(muscle),95%(liver)	normal pregnancy	two healthy siblings， no family history	female	16months	22months	died at 39 months	1	1	1	0	0	0	0	0	0	0	0	0	0	0	0	0	0	0	1	1	1	1	0	0	0	0	0	0	0	0	0	0	van den Ouweland，2000
89			8034 bp（7934-15968）	82%(blood),85%(muscle),90%(liver)	NA	no family history	female	1year	2岁11months	died at 10 years	0	0	1	0	0	0	1	0	0	0	0	0	0	0	0	0	0	0	1	0	1	1	0	0	1	1	1	0	1	1	0	0
90	Gümrük F	2008	a specific deletion in a population of mtDNA	NA	NA	NA	male	7months	7months	died at 7 months	1	1	0	0	1	0	0	0	0	0	0	0	0	0	0	1	0	0	0	0	1	1	0	1	0	0	0	0	0	0	0	0
91			a specific deletion in a population of mtDNA	NA	NA	NA	male	7month	7months	died at 7 months	1	1	0	0	1	0	1	0	1	0	0	0	0	0	0	0	0	0	0	0	1	1	0	1	0	0	0	0	0	0	0	0
92	Manea EM	2009	9kb	NA	at term， a severe oligoamnios	unremarkable	male	neonate	4months	alive at 1 years and 6 months	1	1	0	0	0	0	0	0	0	0	0	0	0	0	0	0	0	0	1	1	1	1	0	0	0	0	0	1	0	0	0	1
93			6kb	NA	near to 37 weeks gestation	3-year-old sister were healthy	male	at birth	2months	alive at 4 months	1	1	0	0	0	0	0	0	0	0	0	0	1	0	0	0	0	0	1	1	1	1	0	0	0	0	0	1	0	0	0	0
94	Mkaouar-Rebai E	2013	three types include 4977kp，5.03kb（8131-13160)，5.234kb（8051–13,284)	NA	NA	NA	female	2months	21months	died at 21 months	1	0	0	0	0	0	0	0	0	0	0	0	0	0	0	0	0	0	0	0	1	1	0	0	1	1	0	0	0	0	0	0
95	Muraki K	1997	4988bp（10560-15547)	76.4%(blood)	39 weeks，small for gestational age	unremarkable	female	at birth	14days	died at 14 days	1	0	0	0	0	0	0	0	0	0	0	0	0	0	0	0	1	0	0	0	1	1	1	0	0	0	0	0	0	0	0	0
96	Rotig A	1995	4.9 kb（8489-13447）	85%(blood)	NA	NA	female	4months	NA	died at 19 months	1	0	0	0	0	0	0	0	0	0	0	0	0	0	0	0	0	0	0	0	1	0	0	1	0	0	0	0	0	0	0	0
97			4.9 kb（8489-13447）	73%(blood)	NA	NA	male	neonate	NA	died at 2 years	1	0	0	0	0	0	0	0	0	0	0	0	0	0	0	0	0	0	0	0	1	0	0	0	0	0	0	0	0	0	0	0
98			4.9 kb（8482-13460）	85%(blood)	normal pregnancy	no special record	male	9months	NA	died at 24 months	1	0	1	0	0	0	0	0	0	0	0	0	0	0	0	0	0	0	1	1	1	1	1	1	1	0	0	0	0	0	0	0
99			4.9 kb（8489-13447）	66%（blood）	NA	NA	female	5weeks	NA	died at 3 years and 6 months	1	0	0	0	0	0	0	0	0	0	0	0	0	0	0	0	0	0	0	0	1	0	0	0	1	0	0	0	0	0	0	1
100			4.9 kb（8489-13447）	80%(blood)	NA	NA	female	neonate	NA	alive at 9 years	1	0	0	0	0	0	0	0	0	0	0	0	0	0	0	0	0	0	0	0	1	0	0	0	0	0	0	0	0	0	0	0
101			4.9 kb（8489-13447）	45%(muscle)	normal pregnancy	no special record	female	7months	30months	died at 30 months	0	0	1	0	1	0	1	1	0	0	0	0	0	0	0	0	0	0	1	0	1	1	0	1	1	0	0	0	0	0	0	0
102			4.9 kb（8489-13447）	88%（blood）	NA	NA	female	5months	NA	alive at 7 years	1	0	0	0	0	0	0	0	0	0	0	0	0	0	0	0	0	0	0	0	1	0	0	1	1	0	0	0	0	0	0	1
103			4.9 kb（8489-13447）	70%(blood)	NA	NA	female	neonate	NA	died at 25 months	1	0	0	0	0	0	0	0	0	0	0	0	0	0	0	0	0	0	0	0	1	0	0	1	1	0	0	0	0	0	0	0
104			4.9 kb（8489-13447）	15%（blood）	normal pregnancy	no special record	female	5months	5years	alive at 21 years	0	0	1	1	1	0	0	0	0	0	0	0	0	0	0	0	0	0	1	0	1	1	1	0	1	0	0	0	0	0	0	1
105			about 4kb	75%(bone marrow)	NA	NA	female	neonate	NA	died at 30 months	1	0	0	0	0	0	0	0	0	0	0	0	0	0	0	0	0	0	0	0	1	0	0	1	0	0	0	0	0	0	0	0
106			5.9 kb（9995-15897）	19%（blood）	NA	NA	male	4weeks	NA	alive at 17 years	1	0	0	0	1	0	1	1	0	0	0	0	0	0	0	0	0	0	0	0	1	0	0	1	0	0	0	0	0	0	0	1
107			2.7 kb（11232-13980）	88%（blood）	at term， small for gestational age	elder brother was healthy	female	1month	30months	died at 30 months	0	0	0	0	1	0	0	0	0	0	0	0	0	0	0	0	0	0	0	0	1	1	1	1	1	0	0	0	0	0	0	0
108			4.2 kb（10665-14856）	55%（blood）	NA	NA	male	2months	13months	died at 13 months	1	0	1	0	1	0	1	0	0	0	0	0	0	1	0	0	0	0	1	0	1	1	1	1	1	0	0	0	0	0	0	0
109			3.5 kb（10190-13753）	60%（ fibroblast）	NA	NA	female	4months	NA	died at 3 years and 10 months	1	0	0	0	0	0	0	0	0	0	0	0	0	0	0	0	0	0	0	0	1	0	0	0	0	1	0	0	0	0	0	1
110			7.4 kb（8648-16085）	60%(blood)	NA	NA	female	3years	NA	alive at 11 years	1	0	0	0	0	0	0	0	0	0	0	0	0	0	0	0	0	0	0	0	1	0	0	0	0	0	0	0	0	0	0	1
111			6.9 kb（5793-12767）	80%(blood)	NA	NA	male	2months	NA	died at 13 months	1	0	0	0	0	0	0	0	0	0	0	0	0	0	0	0	0	0	0	0	1	0	0	1	0	0	0	0	0	0	0	0
112			3.1 kb（6074-9179）	80%(blood)	NA	NA	male	16months	NA	alive at 5 years	0	0	0	0	1	0	1	1	0	0	0	0	0	0	0	0	0	0	0	0	1	0	0	1	0	0	0	0	0	0	0	1
113			2.3 kb（12113-14422）	92%(blood)	NA	NA	male	9months	NA	alive	0	0	1	0	0	0	1	0	0	0	0	0	0	0	0	0	0	0	0	0	1	0	0	1	0	0	0	0	0	0	0	1
114			6.7 kb（8304-15055）	85%(blood)	NA	NA	male	NA	NA	alive at 3 years	1	0	0	0	0	0	0	0	0	0	0	0	0	0	0	0	0	0	0	0	1	0	0	0	1	0	0	0	0	0	0	1
115			about 4kb	57%(blood)	NA	NA	male	1months	NA	died at 2 months	0	0	0	0	0	0	0	0	0	0	0	1	0	0	0	0	0	0	0	0	1	0	0	0	0	0	0	0	0	0	0	0
116			about 4kb	30%(blood)	NA	NA	male	4months	NA	alive at 13 years	0	0	1	0	0	0	1	0	1	0	0	0	0	0	0	0	0	0	0	0	1	0	0	0	0	1	0	0	0	0	0	1
117	Muraki K	1997	9337 -12974	28%(blood)	normal pregnancy	elder brother was healthy	female	18days	16years	alive at 17 years	1	0	0	0	1	0	0	0	0	0	0	0	0	0	0	0	0	0	0	0	1	0	0	1	1	0	0	1	1	0	1	0	2 cases published by Sano 1993
118			12203 -15355	63%(blood)	normal pregnancy	no special record	male	3days	4months	alive at 3 years	1	0	0	0	0	0	1	0	0	0	0	1	0	0	0	0	0	0	0	0	1	1	1	0	0	0	0	0	0	0	0	0
119	Lee HF	2007	6.0 kb（7950-13993）	NA	normal pregnancy	no special record，one yonger brother was healthy	female	16days	1year and 4months	died at 3 years and 4 months	1	0	0	0	1	0	1	0	0	0	0	1	0	1	0	0	0	0	1	0	1	1	1	1	1	0	0	0	1	0	0	1
120	Wild KT	2019	2.9kb（11521-14425）	72%(blood)	normal pregnancy	benign cyclic neutropenia in his father,migraines and myopia in his mother, a healthy full-sister and a healthy maternal half-sister	male	2years	2years and 7months	alive at 2 years and 7 months	1	1	0	0	0	0	0	0	0	0	0	0	0	0	0	0	0	0	1	0	1	1	1	0	0	0	0	0	1	0	0	0
121			8kb	NA	normal pregnancy	two elder sisters were healthy	female	2years	2years	alive at 9 years,KSS	1	0	0	0	0	0	0	0	0	0	1	0	0	0	0	0	0	0	0	0	1	0	0	0	1	1	0	0	0	1	0	1
122			3.767 kb（6141-9908）	76%(blood)	normal pregnancy	elder brother was healthy	female	18months	18months	NA	1	0	0	0	0	0	0	0	0	0	0	0	0	0	0	0	0	0	1	0	1	1	1	0	1	0	0	0	0	0	0	0
123			4977bp（8482-13459）	38%(blood)	normal pregnancy	NA	female	7months	25months	alive at 25 months	1	0	1	0	1	0	0	0	0	0	0	1	0	0	0	0	0	0	1	0	1	1	1	1	0	0	0	0	0	0	1	1
124			4170bp（10776-14945）	65%(blood)	at term， small for gestational age	no special record	male	at birth	neonate	died at 10 months	1	0	0	0	0	0	0	0	0	0	0	0	0	0	0	0	0	0	0	1	1	1	1	1	0	0	0	0	0	0	0	1
125	Tesarova M	2018	8.0kb	NA	NA	NA	male	1day	7months	died at 11 months	1	0	0	0	0	0	0	0	0	0	0	0	0	0	0	0	0	0	1	0	1	1	0	0	0	0	0	0	0	0	0	0
126			5.4 kb（10382-15783）	NA	intrauterine growth retardation,preterm	NA	female	1day	2months	died at 16 months	1	0	0	0	0	0	0	0	0	0	0	0	0	0	0	0	0	0	1	0	1	1	0	0	0	0	0	0	0	0	0	0
127			6.0kb	NA	NA	NA	female	3months	9months	alive at 4 years	1	0	0	0	0	0	0	0	0	0	0	0	0	0	0	0	0	0	0	0	1	0	0	0	0	0	1	0	0	0	0	0
128			4kb	NA	intrauterine growth retardation，preterm	NA	female	3months	3months	alive at 5 years	1	0	0	0	0	1	1	0	0	0	0	0	0	0	0	0	0	0	1	0	1	1	0	0	0	0	0	0	0	0	0	0
129			5 kb（8483-13446）	NA	NA	NA	male	18months	3years	alive at 11 years	0	0	1	0	0	0	1	0	1	1	0	0	0	0	0	0	0	0	1	0	1	1	0	0	0	0	1	1	0	0	0	0
130	Krauch G	2002	5,630 bp（8438-14067）	70%(blood)	normal pregnancy	8 years old brother was healthy	female	3months	3years	alive at 5 years and 5 months	1	0	0	0	0	0	0	0	0	0	0	0	0	0	0	0	0	0	1	0	1	1	1	1	1	0	0	1	0	0	0	0
131	Gurgeya A	1992	4977bp（8482-13460）	NA	normal pregnancy	NA	female	5months	5months	died at 19 months	1	0	0	0	1	0	0	0	0	0	0	0	0	0	0	0	0	0	0	0	1	1	0	1	0	0	0	0	0	0	0	0
132			4.5kb	NA	normal pregnancy	no special record	male	2months	7months	died at 13 months	1	0	0	0	0	0	0	0	0	0	0	0	0	0	0	0	0	0	0	0	1	0	0	1	0	0	0	0	0	0	0	0
133	Blaw ME	1990	6kb	NA（lymphocyte ）	normal pregnancy	NA	male	4weeks	14years	alive at 14 years	1	0	0	0	1	0	1	1	0	0	0	0	0	0	0	0	0	0	1	0	1	1	0	0	0	0	1	0	0	0	0	1
134	Baertling F	2014	2.5Kb	NA	normal pregnancy	no special record	female	6months	NA	alive at 2 years	1	0	0	0	0	0	0	0	0	0	0	0	0	0	0	0	0	0	1	1	1	1	1	1	0	0	0	0	0	0	0	0
135	ZHu LC	2014	4kb（11940-15930）	NA	normal pregnancy	the first fetal was died	male	1year	1year	alive at 1 years	1	0	0	0	0	0	0	0	0	0	0	0	0	0	0	0	0	0	0	0	1	1	0	1	0	0	0	0	0	0	0	0	in Chinese
136	Rotig A	1990	4192bp（10676-14868）	80-90%（blood）	NA	no special record	male	2month	14months	died at 14 months	0	0	1	0	1	0	0	0	0	0	0	0	0	0	0	0	0	0	0	0	1	1	1	1	0	0	0	0	0	0	0	0
137			4.9 kb（8482-13460）	80-90%（blood）	normal pregnancy	no special record	female	at birth	25months	died at 25 months	1	0	0	0	0	0	0	0	0	0	0	0	0	0	0	0	0	0	0	1	1	1	0	1	1	0	0	0	0	0	0	0
138			4.9 kb（8482-13460）	80-90%（blood）	normal pregnancy	no special record	female	7months	30months	died at 30 months	0	0	0	0	1	0	1	1	0	0	0	0	0	0	0	0	0	0	0	0	1	1	0	1	0	0	0	0	0	0	0	0
139	this study		3.063 kb（6224-9287）	75%(blood)	normal pregnancy	no special record	male	7months	17months	died at 31 months	1	1	0	1	0	0	0	0	0	0	0	0	0	0	0	0	0	0	0	1	1	1	1	1	0	0	0	0	1	0	1	1
			NA： not available
